# Supplementary material for: Calibration-free NGS quantitation of mutations below 0.01% VAF
Source: Nat Commun. 2021 Oct 21;12:6123. doi: 10.1038/s41467-021-26308-6 (PMC8531361; doi:10.1038/s41467-021-26308-6)
Supplement: Supplementary file 2 — Supplementary Data 1 [file 41467_2021_26308_MOESM2_ESM.xlsx]

## Sheet: Supplementary Data 1
Supplementary Data 1 (Table S2). Primer sequences for QBDA SNP panel
SfP_SNP1	GGATATTCCTTTCTACTCTTTGACATCATCTATCATGTTTTCATGGCAAACCCTAACATC
SfP_SNP2	GGATATTCCTTTCTACTCTTTGACATCATCTATCACAAAGTACTGGCCTTTGCTGCTTA
SfP_SNP3	GGATATTCCTTTCTACTCTTTGACATCATCTATCACATGAGAGGGCTCTAAATAATCTCCTTC
SfP_SNP4	GGATATTCCTTTCTACTCTTTGACATCATCTATCACCAACAGGTATTGATTCTTGAGGACTTA
SfP_SNP5	GGATATTCCTTTCTACTCTTTGACATCATCTATCACAGTGTTTTCTTTATTTTTATGTCCAGGTCA
SfP_SNP6	GGATATTCCTTTCTACTCTTTGACATCATCTATCAATTTTTCATATTTTTTTTCCAGAGGGAAACAG
SfP_SNP7	GGATATTCCTTTCTACTCTTTGACATCATCTATCATCTGCACCATGTTCCTCCAACTAT
SfP_SNP8	GGATATTCCTTTCTACTCTTTGACATCATCTATCATGTGCTACTCTGACCAAGACAGAA
SfP_SNP9	GGATATTCCTTTCTACTCTTTGACATCATCTATCACTGTGCAGACATAATGGCAGGA
SfP_SNP10	GGATATTCCTTTCTACTCTTTGACATCATCTATCACGGAACGGTCGAGGCGAA
Universal Forward Primer	CCTATGGTAGTTAAATGTACATTGGATATTCCTTTCTACTCTTTGACATCATCT
SrP_SNP1	AGACGTGTGCTCTTCCGATCTATCAHHHHHHHHHHHHHHHGTGCAAGCTGGAGGCACT
SrP_SNP2	AGACGTGTGCTCTTCCGATCTATCAHHHHHHHHHHHHHHHACAGGAAAAGAAACTAAAATTGTACCCTT
SrP_SNP3	AGACGTGTGCTCTTCCGATCTATCAHHHHHHHHHHHHHHHGAAGCCAGATCTCAAAGTGTCCT
SrP_SNP4	AGACGTGTGCTCTTCCGATCTATCAHHHHHHHHHHHHHHHGTTATTGGGAATGCTATGAAAGAGACA
SrP_SNP5	AGACGTGTGCTCTTCCGATCTATCAHHHHHHHHHHHHHHHGGCTGCGATGAGACAGGAA
SrP_SNP6	AGACGTGTGCTCTTCCGATCTATCAHHHHHHHHHHHHHHHTGAAAGATAGCAATAGATACATAAAACACCA
SrP_SNP7	AGACGTGTGCTCTTCCGATCTATCAHHHHHHHHHHHHHHHCAATTTCCAAGACAGAAGCACTCC
SrP_SNP8	AGACGTGTGCTCTTCCGATCTATCAHHHHHHHHHHHHHHHGGGGGAAAATGGTTTCTTAGGATGA
SrP_SNP9	AGACGTGTGCTCTTCCGATCTATCAHHHHHHHHHHHHHHHAGCATGCCGCCCTTGG
SrP_SNP10	AGACGTGTGCTCTTCCGATCTATCAHHHHHHHHHHHHHHHTCACAGGTCAAAATTATGAGTTCTTCG
Universal Reverse Primer	GACTGGAGTTCAGACGTGTGCTCTTCCGATCT
Adp_fp_SNP1	ACACGACGCTCTTCCGATCTACTTCTGCCAACATTCAAATTCAGG
Adp_fp_SNP2	ACACGACGCTCTTCCGATCTGGATGGGACTCCAATGCAAAACT
Adp_fp_SNP3	ACACGACGCTCTTCCGATCTCATCTTGCTCTTCATAGATAGCTTCAGA
Adp_fp_SNP4	ACACGACGCTCTTCCGATCTCCTGAATGTCAGTTTTGTTAGAGCAAC
Adp_fp_SNP5	ACACGACGCTCTTCCGATCTCTCCTTGGAATCACCAACAAACAT
Adp_fp_SNP6	ACACGACGCTCTTCCGATCTTTCCTGCTTCCAGACATGAATCA
Adp_fp_SNP7	ACACGACGCTCTTCCGATCTCTCTCTAGAGTGCAGATTGGTAGAA
Adp_fp_SNP8	ACACGACGCTCTTCCGATCTACATGTCCAAAGAGAGAAGTCGTAG
Adp_fp_SNP9	ACACGACGCTCTTCCGATCTGCCCCAAAGGTTACCCCATG
Adp_fp_SNP10	ACACGACGCTCTTCCGATCTGTAGCCGCTTCTCTGTGAGTT
BDA_fp_SNP1	ACTTCTGCCAACATTCAAATTCAGG
BDA_fp_SNP2	GGATGGGACTCCAATGCAAAACT
BDA_fp_SNP3	CATCTTGCTCTTCATAGATAGCTTCAGA
BDA_fp_SNP4	CCTGAATGTCAGTTTTGTTAGAGCAAC
BDA_fp_SNP5	CTCCTTGGAATCACCAACAAACAT
BDA_fp_SNP6	TTCCTGCTTCCAGACATGAATCA
BDA_fp_SNP7	CTCTCTAGAGTGCAGATTGGTAGAA
BDA_fp_SNP8	ACATGTCCAAAGAGAGAAGTCGTAG
BDA_fp_SNP9	GCCCCAAAGGTTACCCCATG
BDA_fp_SNP10	GTAGCCGCTTCTCTGTGAGTT
BDA_blocker_SNP1	TCAAATTCAGGTACCTTAGAGGGACAGCTAAA/ISPC3//ISPC3/CT
BDA_blocker_SNP2	AATGCAAAACTCAATGTATCAGTGTGAGGATGT/ISPC3//ISPC3/AT
BDA_blocker_SNP3	TAGCTTCAGAAACATTCCAGTGTATGTGCAG/ISPC3//ISPC3/GA
BDA_blocker_SNP4	GTTAGAGCAACTTTCCTTGATTCCCAGAGTAG/ISPC3//ISPC3/CT
BDA_blocker_SNP5	CAACAAACATGCCTTCTCCTTCTCCTGA/ISPC3//ISPC3/AA
BDA_blocker_SNP6	ACATGAATCATGTCACTATTCAATGGGATGC/ISPC3//ISPC3/TT
BDA_blocker_SNP7	GATTGGTAGAAGACACTGATTGCATCTTCAA/ISPC3//ISPC3/GT
BDA_blocker_SNP8	GAAGTCGTAGCTATTCGGCAAAGGAAATG/ISPC3//ISPC3/TT
BDA_blocker_SNP9	TACCCCATGTGTATCAAATGGTCAGCAAG/ISPC3//ISPC3/TT
BDA_blocker_SNP10	CTGTGAGTTGGGAGCAAAGGAGCA/ISPC3//ISPC3/AT
