# Supplementary material for: Calibration-free NGS quantitation of mutations below 0.01% VAF
Source: Nat Commun. 2021 Oct 21;12:6123. doi: 10.1038/s41467-021-26308-6 (PMC8531361; doi:10.1038/s41467-021-26308-6)
Supplement: Supplementary file 3 — Supplementary Data 2 [file 41467_2021_26308_MOESM3_ESM.xlsx]

## Sheet: Supplementary Data 2
Primer sequences for QBDA Leukemia panel (Table S4)
		Name	Sequence
BDA_fP	1	fPin_mut01_ABL1_T315I	GAGCCCCCGTTCTATATCATCA
BDA_fp	3	fPin_mut03_ASXL1_W796C	TGTGAGTCTGGCACCACTTC
BDA_fp	4	fPin_mut04_BCOR_Q1174fs8	GTGCAGCAAGTGGCGTT
BDA_fp	5	fPin_mut05_CBL_S403F	CCCTGTGGACACCTCATGTG
BDA_fp	6	fPin_mut06_DNMT3A_R882C	CAGTCTCTGCCTCGCCAAG
BDA_fp	7	fPin_mut07_EZH2_R418Q	GGCTTCATCTTTATTGGTGTTTGACA
BDA_fp	8	fPin_mut08_FLT3_D835Y	GCCCCTGACAACATAGTTGGAA
BDA_fp	10	fPin_mut10_GATA1_Q119	CCCGCGAGGACTCTCCT
BDA_fp	12	fPin_mut12_IDH1_R132C	TGACTTACTTGATCCCCATAAGCAT
BDA_fp	13	fPin_mut13_IDH2_R172K	GGTCGCCATGGGCGTG
BDA_fp	14	fPin_mut14_JAK2_F537K539L	GGCCTACTCATATGAACCAAATGG
BDA_fp	15	fPin_mut15_JAK2_V617F	CAAGCATTTGGTTTTAAATTATGGAGTATG
BDA_fp	16	fPin_mut16_KRAS_G13D	CAAGGCACTCTTGCCTACG
BDA_fp	17	fPin_mut17_NPM1_W288fs12	TTTTCTTAAAGAGACTTCCTCCACTG
BDA_fp	18	fPin_mut18_NRAS_Q61L	GGACATACTGGATACAGCTGGAC
BDA_fp	19	fPin_mut19_RUNX1_M267I	GGCTCCATCTGGTACTTACCCT
BDA_fp	20	fPin_mut20_SF3B1_G740E	TGAAGATAAATCAAAAGGTAATTGGTGGAT
BDA_fp	21	fPin_mut21_TET2_R1261H	TACGGCACGCTCACCAATC
BDA_fp	22	fPin_mut22_TP53_S241F	CCTCCGGTTCATGCCGC
BDA_fp	23	fPin_mut23_IDH2_R140	GTCCCCCCCAGGATGTTC
BDA_fp	24	fPin_mut24_KIT_D816	AGATTTGTGATTTTGGTCTAGCCAG
BDA_fp	25	fPin_mut25_ETV6_R369Q	TCCGATGGGAGGACAAAGAATC
SfP	1	fPout_mut01_ABL1_T315I	GGATATTCCTTTCTACTCTTTGACATCATCTATCACGGGAGCCCCCGTTCTATAT
SfP	3	fPout_mut03_ASXL1_W796C	GGATATTCCTTTCTACTCTTTGACATCATCTATCATTAGAACTGAATGTGAGTCTGGCA
SfP	4	fPout_mut04_BCOR_Q1174fs8	GGATATTCCTTTCTACTCTTTGACATCATCTATCACGTTCTCTAAGGTGCAGCAAG
SfP	5	fPout_mut05_CBL_S403F	GGATATTCCTTTCTACTCTTTGACATCATCTATCATAAGGATGTAAAGATTGAGCCCTGT
SfP	6	fPout_mut06_DNMT3A_R882C	GGATATTCCTTTCTACTCTTTGACATCATCTATCACGCTCCATGACCGGCC
SfP	7	fPout_mut07_EZH2_R418Q	GGATATTCCTTTCTACTCTTTGACATCATCTATCAAGGAGGTTCAATATTTGGCTTCATCTT
SfP	8	fPout_mut08_FLT3_D835Y	GGATATTCCTTTCTACTCTTTGACATCATCTATCACCTCACATTGCCCCTGACAA
SfP	10	fPout_mut10_GATA1_Q119	GGATATTCCTTTCTACTCTTTGACATCATCTATCAGTCCCACCCGCGAGGA
SfP	12	fPout_mut12_IDH1_R132C	GGATATTCCTTTCTACTCTTTGACATCATCTATCATCACATTATTGCCAACATGACTTACTT
SfP	13	fPout_mut13_IDH2_R172K	GGATATTCCTTTCTACTCTTTGACATCATCTATCAGGCCTACCTGGTCGCCAT
SfP	14	fPout_mut14_JAK2_F537K539L	GGATATTCCTTTCTACTCTTTGACATCATCTATCAACAGAGGCCTACTCATATGAACC
SfP	15	fPout_mut15_JAK2_V617F	GGATATTCCTTTCTACTCTTTGACATCATCTATCAAGCAAGCTTTCTCACAAGCATTT
SfP	16	fPout_mut16_KRAS_G13D	GGATATTCCTTTCTACTCTTTGACATCATCTATCACCTCTATTGTTGGATCATATTCGTCCA
SfP	17	fPout_mut17_NPM1_W288fs12	GGATATTCCTTTCTACTCTTTGACATCATCTATCAAGACGGAAAATTTTTTAACAAATTGTTTAAACT
SfP	18	fPout_mut18_NRAS_Q61L	GGATATTCCTTTCTACTCTTTGACATCATCTATCACAGGATTCTTACAGAAAACAAGTGGTTATA
SfP	19	fPout_mut19_RUNX1_M267I	GGATATTCCTTTCTACTCTTTGACATCATCTATCAGGGCAGTGGGCTCCATCT
SfP	20	fPout_mut20_SF3B1_G740E	GGATATTCCTTTCTACTCTTTGACATCATCTATCAGTCGCCTTAACTTTAATGAAGATAAATCAA
SfP	21	fPout_mut21_TET2_R1261H	GGATATTCCTTTCTACTCTTTGACATCATCTATCATTACCGAGACGCTGAGGAAATA
SfP	22	fPout_mut22_TP53_S241F	GGATATTCCTTTCTACTCTTTGACATCATCTATCATCTTCCAGTGTGATGATGGTGAG
SfP	23	fPout_mut23_IDH2_R140	GGATATTCCTTTCTACTCTTTGACATCATCTATCACCGGAAGACAGTCCCCCC
SfP	24	fPout_mut24_KIT_D816	GGATATTCCTTTCTACTCTTTGACATCATCTATCAGCAGCCAGAAATATCCTCCTTACTC
SfP	25	fPout_mut25_ETV6_R369Q	GGATATTCCTTTCTACTCTTTGACATCATCTATCACGGTACGAAAACTTCATCCGAT
SrP	1	rP_mut01_ABL1_T315I	AGACGTGTGCTCTTCCGATCTATCAHHHHHHHHHHHHHHHTTCACCTCCTGCCGGTTG
SrP	3	rP_mut03_ASXL1_W796C	AGACGTGTGCTCTTCCGATCTATCAHHHHHHHHHHHHHHHCATCTCCCACTAGAGACGGAATGG
SrP	4	rP_mut04_BCOR_Q1174fs8	AGACGTGTGCTCTTCCGATCTATCAHHHHHHHHHHHHHHHAGAAGACCCACATTATAGTGAGCTG
SrP	5	rP_mut05_CBL_S403F	AGACGTGTGCTCTTCCGATCTATCAHHHHHHHHHHHHHHHCGAATTTTCCAAGGTTATTACATAGCTGAAA
SrP	6	rP_mut06_DNMT3A_R882C	AGACGTGTGCTCTTCCGATCTATCAHHHHHHHHHHHHHHHGCCTTTTCTCCCCCAGGGTA
SrP	7	rP_mut07_EZH2_R418Q	AGACGTGTGCTCTTCCGATCTATCAHHHHHHHHHHHHHHHAATATTATTTCCAATCATTTCTTGACCAGTG
SrP	8	rP_mut08_FLT3_D835Y	AGACGTGTGCTCTTCCGATCTATCAHHHHHHHHHHHHHHHGGAACGTGCTTGTCACCCA
SrP	10	rP_mut10_GATA1_Q119	AGACGTGTGCTCTTCCGATCTATCAHHHHHHHHHHHHHHHTCTTCAAAGTCTCCAGGAAGCTG
SrP	12	rP_mut12_IDH1_R132C	AGACGTGTGCTCTTCCGATCTATCAHHHHHHHHHHHHHHHCCATTATCTGCAAAAATATCCCCCG
SrP	13	rP_mut13_IDH2_R172K	AGACGTGTGCTCTTCCGATCTATCAHHHHHHHHHHHHHHHGGAGCCCATCATCTGCAAAAAC
SrP	14	rP_mut14_JAK2_F537K539L	AGACGTGTGCTCTTCCGATCTATCAHHHHHHHHHHHHHHHAAAGGACAAAAAAGACAGTAATGAGTATCT
SrP	15	rP_mut15_JAK2_V617F	AGACGTGTGCTCTTCCGATCTTAGTHHHHHHHHHHHHHHHGGCATTAGAAAGCCTGTAGTTTTACT
SrP	16	rP_mut16_KRAS_G13D	AGACGTGTGCTCTTCCGATCTTAGTHHHHHHHHHHHHHHHGGCCTGCTGAAAATGACTGAATATA
SrP	17	rP_mut17_NPM1_W288fs12	AGACGTGTGCTCTTCCGATCTATCAHHHHHHHHHHHHHHHGTGGTTCCTTAACCACATTTCTTTTTTT
SrP	18	rP_mut18_NRAS_Q61L	AGACGTGTGCTCTTCCGATCTATCAHHHHHHHHHHHHHHHCCTTCGCCTGTCCTCATGTATT
SrP	19	rP_mut19_RUNX1_M267I	AGACGTGTGCTCTTCCGATCTATCAHHHHHHHHHHHHHHHCCAACCCTCGTGCCTCC
SrP	20	rP_mut20_SF3B1_G740E	AGACGTGTGCTCTTCCGATCTTAGTHHHHHHHHHHHHHHHGAATCTTTTGATTCTGTGTTAAAGCCTTTA
SrP	21	rP_mut21_TET2_R1261H	AGACGTGTGCTCTTCCGATCTATCAHHHHHHHHHHHHHHHAGGCCCTGGGCTTCACTT
SrP	22	rP_mut22_TP53_S241F	AGACGTGTGCTCTTCCGATCTATCAHHHHHHHHHHHHHHHCTCTGACTGTACCACCATCCAC
SrP	23	rP_mut23_IDH2_R140	AGACGTGTGCTCTTCCGATCTCAATHHHHHHHHHHHHHHHCTGCAGTGGGACCACTATTATCT
SrP	24	rP_mut24_KIT_D816	AGACGTGTGCTCTTCCGATCTCAATHHHHHHHHHHHHHHHAGAATGGGTACTCACGTTTCCTTT
SrP	25	rP_mut25_ETV6_R369Q	AGACGTGTGCTCTTCCGATCTATCAHHHHHHHHHHHHHHHAGCAGATATCTGCTGCCCTTT
Adapter_fP	1	Afp_fP_mut01_ABL1_T315I	ACACGACGCTCTTCCGATCTGAGCCCCCGTTCTATATCATCA
Adapter_fP	3	Afp_fP_mut03_ASXL1_W796C	ACACGACGCTCTTCCGATCTTGTGAGTCTGGCACCACTTC
Adapter_fP	4	Afp_fP_mut04_BCOR_Q1174fs8	ACACGACGCTCTTCCGATCTGTGCAGCAAGTGGCGTT
Adapter_fP	5	Afp_fP_mut05_CBL_S403F	ACACGACGCTCTTCCGATCTCCCTGTGGACACCTCATGTG
Adapter_fP	6	Afp_fP_mut06_DNMT3A_R882C	ACACGACGCTCTTCCGATCTCAGTCTCTGCCTCGCCAAG
Adapter_fP	7	Afp_fP_mut07_EZH2_R418Q	ACACGACGCTCTTCCGATCTGGCTTCATCTTTATTGGTGTTTGACA
Adapter_fP	8	Afp_fP_mut08_FLT3_D835Y	ACACGACGCTCTTCCGATCTGCCCCTGACAACATAGTTGGAA
Adapter_fP	10	Afp_fP_mut10_GATA1_Q119	ACACGACGCTCTTCCGATCTCCCGCGAGGACTCTCCT
Adapter_fP	12	Afp_fP_mut12_IDH1_R132C	ACACGACGCTCTTCCGATCTTGACTTACTTGATCCCCATAAGCAT
Adapter_fP	13	Afp_fP_mut13_IDH2_R172K	ACACGACGCTCTTCCGATCTGGTCGCCATGGGCGTG
Adapter_fP	14	Afp_fP_mut14_JAK2_F537K539L	ACACGACGCTCTTCCGATCTGGCCTACTCATATGAACCAAATGG
Adapter_fP	15	Afp_fP_mut15_JAK2_V617F	ACACGACGCTCTTCCGATCTCAAGCATTTGGTTTTAAATTATGGAGTATG
Adapter_fP	16	Afp_fP_mut16_KRAS_G13D	ACACGACGCTCTTCCGATCTCAAGGCACTCTTGCCTACG
Adapter_fP	17	Afp_fP_mut17_NPM1_W288fs12	ACACGACGCTCTTCCGATCTTTTTCTTAAAGAGACTTCCTCCACTG
Adapter_fP	18	Afp_fP_mut18_NRAS_Q61L	ACACGACGCTCTTCCGATCTGGACATACTGGATACAGCTGGAC
Adapter_fP	19	Afp_fP_mut19_RUNX1_M267I	ACACGACGCTCTTCCGATCTGGCTCCATCTGGTACTTACCCT
Adapter_fP	20	Afp_fP_mut20_SF3B1_G740E	ACACGACGCTCTTCCGATCTTGAAGATAAATCAAAAGGTAATTGGTGGAT
Adapter_fP	21	Afp_fP_mut21_TET2_R1261H	ACACGACGCTCTTCCGATCTTACGGCACGCTCACCAATC
Adapter_fP	22	Afp_fP_mut22_TP53_S241F	ACACGACGCTCTTCCGATCTCCTCCGGTTCATGCCGC
Adapter_fP	23	Afp_fP_mut23_IDH2_R140	ACACGACGCTCTTCCGATCTGTCCCCCCCAGGATGTTC
Adapter_fP	24	Afp_fP_mut24_KIT_D816	ACACGACGCTCTTCCGATCTAGATTTGTGATTTTGGTCTAGCCAG
Adapter_fP	25	Afp_fP_mut25_ETV6_R369Q	ACACGACGCTCTTCCGATCTTCCGATGGGAGGACAAAGAATC
Blocker	1	B_mut01_ABL1_T315I	GTTCTATATCATCACTGAGTTCATGACCTACG/iSpC3//iSpC3/AT
Blocker	3	B_mut03_ASXL1_W796C	CACCACTTCCTGGGAAAGTGATGATGA/iSpC3//iSpC3/AA
Blocker	4	B_mut04_BCOR_Q1174fs8	GGCGTTGTTTTTTAGGATGGAGCCC/iSpC3//iSpC3/TA
Blocker	5	B_mut05_CBL_S403F	ACCTCATGTGCACATCCTGTCTTACATC/iSpC3//iSpC3/GA
Blocker	6	B_mut06_DNMT3A_R882C	TCGCCAAGCGGCTCATGTTGG/iSpC3//iSpC3/AA
Blocker	7	B_mut07_EZH2_R418Q	GTGTTTGACACCGAGAATTTGCTTCTACA/iSpC3//iSpC3/AA
Blocker	8	B_mut08_FLT3_D835Y	AACATAGTTGGAATCACTCATGATATCTCGAGC/iSpC3//iSpC3/AA
Blocker	10	B_mut10_GATA1_Q119	GACTCTCCTCCCCAGGCCGTG/iSpC3//iSpC3/AA
Blocker	12	B_mut12_IDH1_R132C	CCATAAGCATGACGACCTATGATGATAGGT/iSpC3//iSpC3/TT
Blocker	13	B_mut13_IDH2_R172K	GGCGTGCCTGCCAATGGTGAT/iSpC3//iSpC3/GA
Blocker	14	B_mut14_JAK2_F537K539L	AACCAAATGGTGTTTCACAAAATCAGAAATGA/iSpC3//iSpC3/AA
Blocker	15	B_mut15_JAK2_V617F	ATTATGGAGTATGTGTCTGTGGAGACGA/iSpC3//iSpC3/GA
Blocker	16	B_mut16_KRAS_G13D	GCCTACGCCACCAGCTCCA/iSpC3//iSpC3/TT
Blocker	17	B_mut17_NPM1_W288fs12	CTCCACTGCCAGAGATCTTGAATAGC/iSpC3//iSpC3/GC
Blocker	18	B_mut18_NRAS_Q61L	AGCTGGACAAGAAGAGTACAGTGCCA/iSpC3//iSpC3/AC
Blocker	19	B_mut19_RUNX1_M267I	GTACTTACCCTGCATCTGACTCTGAGGC/iSpC3//iSpC3/AA
Blocker	20	B_mut20_SF3B1_G740E	TAATTGGTGGATTTACCTTTCCTCTGTGTTG/iSpC3//iSpC3/GC
Blocker	21	B_mut21_TET2_R1261H	CTCACCAATCGCCGGTGTGCC/iSpC3//iSpC3/GT
Blocker	22	B_mut22_TP53_S241F	ATGCCGCCCATGCAGGAACTG/iSpC3//iSpC3/AA
Blocker	23	B_mut23_IDH2_R140	AGGATGTTCCGGATAGTTCCATTGGG/iSpC3//iSpC3/TA
Blocker	24	B_mut24_KIT_D816	TCTAGCCAGAGACATCAAGAATGATTCTAATTATG/iSpC3//iSpC3/GA
Blocker	25	B_mut25_ETV6_R369Q	GACAAAGAATCCAAAATATTCCGGATAGTGGA/iSpC3//iSpC3/CA
Universal Forward Primer			CCTATGGTAGTTAAATGTACATTGGATATTCCTTTCTACTCTTTGACATCATCT
Universal Reverse Primer			GACTGGAGTTCAGACGTGTGCTCTTCCGATCT
