# Supplementary material for: Calibration-free NGS quantitation of mutations below 0.01% VAF
Source: Nat Commun. 2021 Oct 21;12:6123. doi: 10.1038/s41467-021-26308-6 (PMC8531361; doi:10.1038/s41467-021-26308-6)
Supplement: Supplementary file 4 — Supplementary Data 3 [file 41467_2021_26308_MOESM4_ESM.xlsx]

## Sheet: Supplementary Data 3
Table S5. Population characteristics, molecular and clinical information of the leukemia patients
Patient ID	Diagnosis	Co-mutations	Treatment	NPM1 VAF at diagnosis	NPM1 VAF at remission	Other mutations at remission	Cytogenetics at diagnosis	Cytogenetics at remission (paired 2nd sample)	BM Blast % at diagnosis	BM Blast % at remission	MFC MRD	Duration of remission (months)
2623640	sAML from CMML	FLT3 D835, NPM1, ASXL1, TET2	Cladribine + low dose cytarabine	0.083101	Not observed	Yes	46,X,-Y,+8,del(20)(q11.2q13.1) [20]	45,X,-Y[1]/45,idem,del(20)(q11.2q13.1)[18]/46,XY[1]	0.87	0.02	0.15	8.1
3385860	sAML from CMML	NPM1, DMNT3A	Decitabine	0.003669	5.2e-05	Yes	46,XY[20]	46,XY[20]	0.23	0.01	Negative	7
3579608	AML	NPM1	Idarubicin, Cytarabine, and SAHA	0.04237	Not observed	No	46,XY[20]	46,XY[20]	0.4	0.03	Negative	126
3754558	AML	FLT3 ITD, NPM1	Idarubicin and Cytarabine	0.004711	Not observed	No	46,XY[20]	46,XY[20]	0.71	0.01	Negative	106
3789494	AML	NPM1, NRAS	Clofarabine, Idarubicin, and Cytarabine	0.004422	Not observed	Yes	46,XX[20]	46,XX[20]	0.56	0.01	Negative	100
BM blast: bone marrow blast; sAML: secondary acute myeloid leukemia; CMML, chronic myelomonocytic leukemia
SAHA, suberoylanilide hydroxamic acid: histone deacetylase inhibitor.
