# Supplementary material for: Calibration-free NGS quantitation of mutations below 0.01% VAF
Source: Nat Commun. 2021 Oct 21;12:6123. doi: 10.1038/s41467-021-26308-6 (PMC8531361; doi:10.1038/s41467-021-26308-6)
Supplement: Supplementary file 5 — Supplementary Data 4 [file 41467_2021_26308_MOESM5_ESM.xlsx]

## Sheet: Supplementary Data 4
Table S6. QBDA test results for the 10 paired samples from 5 leukemia patients
Patient ID	QBDA mutation call (GRCh38)	COSMIC ID	AA and CDS change	FATHMM	VAF at diagnosis	VAF at remission
2623640	ChrX:40063834T>C;40063840A>G	COSV60699328;-	BCOR_ENST00000378444.8(c.3621A>G;p.K1207=);-	NEUTRAL/0.26765;-	0.000291	Not observed
	Chr2:25234373C>G	COSV53040431	DNMT3A_ENST00000264709.7(c.2645G>C;p.R882P)	PATHOGENIC/0.98796	4.8e-05	4.7e-05
	Chr13:28018505C>G	COSV54042636	FLT3_ENST00000241453.11(c.2503G>C;p.D835H)	PATHOGENIC/0.99399	0.000801	Not observed
	Chr12:25245347C>T	COSV55497388	KRAS_ENST00000256078.8(c.38G>A;p.G13D)	PATHOGENIC/0.97875	8.1e-05	Not observed
	Chr5:171410540_171410543dup	COSV51542664	NPM1_ENST00000296930.9 (c.860_863dup p.W288Cfs*12)	-	0.083101	Not observed
	Chr13:28018493DelCAC	-	-	-	0.000159	Not observed
	Chr12:25245350C>T	COSV55497369	KRAS_ENST00000256078.8(c.35G>A;p.G12D)	PATHOGENIC/0.97875	6.8e-05	Not observed
	Chr13:28018498DelATG	-	-	-	0.000123	Not observed
	Chr13:28018505C>A	COSV54042116	FLT3_ENST00000241453.11(c.2503G>T;p.D835Y)	PATHOGENIC/0.99369	0.000116	Not observed
	Chr13:28018504T>G	COSV54043241	FLT3_ENST00000241453.11(c.2504A>C;p.D835A)	PATHOGENIC/0.99294	5.7e-05	Not observed
3385860	Chr2:25234373C>T	COSV53036153	DNMT3A_ENST00000264709.7(c.2645G>A;p.R882H)	PATHOGENIC/0.98323	0.008353	0.002215
	Chr13:28018505C>A	COSV54042116	FLT3_ENST00000241453.11(c.2503G>T;p.D835Y)	PATHOGENIC/0.99369	3.1e-05	Not observed
	Chr12:25245347C>T	COSV55497388	KRAS_ENST00000256078.8(c.38G>A;p.G13D)	PATHOGENIC/0.97875	0.000448	Not observed
	Chr5:171410540_171410543dup	COSV51542664	NPM1_ENST00000296930.9 (c.860_863dup p.W288Cfs*12)	-	0.003669	5.2e-05
	Chr17:7674238C>A	COSV52677418	TP53_ENST00000269305.8(c.725G>T;p.C242F)	PATHOGENIC/0.99278	Not observed	3.6e-05
3579608	Chr2:25234373C>T	COSV53036153	DNMT3A_ENST00000264709.7(c.2645G>A;p.R882H)	PATHOGENIC/0.98323	0.031133	Not observed
	Chr13:28018498DelATG	-	-	-	0.000206	Not observed
	Chr5:171410540_171410543dup	COSV51542664	NPM1_ENST00000296930.9 (c.860_863dup p.W288Cfs*12)	-	0.04237	Not observed
	Chr13:28018505C>A	COSV54042116	FLT3_ENST00000241453.11(c.2503G>T;p.D835Y)	PATHOGENIC/0.99369	4.8e-05	Not observed
3754558	ChrX:40063834T>C;40063840A>G	COSV60699328;-	BCOR_ENST00000378444.8(c.3621A>G;p.K1207=);-	NEUTRAL/0.26765;-	0.002045	Not observed
	Chr2:25234374G>A	COSV53036332	DNMT3A_ENST00000264709.7(c.2644C>T;p.R882C)	PATHOGENIC/0.99135	0.009452	Not observed
	Chr5:171410540_171410543dup	COSV51542664	NPM1_ENST00000296930.9 (c.860_863dup p.W288Cfs*12)	-	0.004711	Not observed
3789494	Chr1:114713903C>A	COSV54758768	NRAS_ENST00000369535.4(c.187G>T;p.E63*)	PATHOGENIC/0.99017	Not observed	4.8e-05
	Chr1:114713908T>C	COSV54736340	NRAS_ENST00000369535.4(c.182A>G;p.Q61R)	PATHOGENIC/0.98635	0.025863	Not observed
	Chr11:119278281G>C	-	-	-	5.5e-05	Not observed
	Chr12:25245348C>A	COSV55497378	KRAS_ENST00000256078.8(c.37G>T;p.G13C)	PATHOGENIC/0.98367	0.001753	Not observed
	Chr17:7674237G>T	COSV53034631	TP53_ENST00000269305.8(c.726C>A;p.C242*)	PATHOGENIC/0.96750	Not observed	3.6e-05
	Chr17:7674238C>T	COSV52661189	TP53_ENST00000269305.8(c.725G>A;p.C242Y)	PATHOGENIC/0.99093	Not observed	6.3e-05
	Chr2:25234373C>T	COSV53036153	DNMT3A_ENST00000264709.7(c.2645G>A;p.R882H)	PATHOGENIC/0.98323	0.009515	0.015447
	Chr21:34834417C>A	-	-	-	Not observed	3.7e-05
	Chr4:105243758C>T	-	-	-	Not observed	6e-05
	Chr4:105243759C>A	-	-	-	Not observed	3.4e-05
	Chr4:105243759C>T	COSV54399852	TET2_ENST00000540549.5(c.3784C>T;p.R1262W)	PATHOGENIC/0.95367	Not observed	8e-05
	Chr4:54733154G>T	COSV55387240	KIT_ENST00000288135.5(c.2446G>T;p.D816Y)	PATHOGENIC/0.99326	Not observed	3.4e-05
	Chr4:54733162G>T	COSV99853582	KIT_ENST00000288135.5(c.2454G>T;p.K818N)	PATHOGENIC/0.92046	Not observed	3.6e-05
	Chr4:54733170C>A	COSV55393407	KIT_ENST00000288135.5(c.2462C>A;p.S821Y)	PATHOGENIC/0.98949	Not observed	6.4e-05
	Chr5:171410540_171410543dup	COSV51542664	NPM1_ENST00000296930.9 (c.860_863dup p.W288Cfs*12)	-	0.004422	Not observed
	Chr7:148817380G>T	-	-	-	Not observed	4.5e-05
	ChrX:48791975C>A	-	-	-	Not observed	6.2e-05
