# Supplementary material for: Calibration-free NGS quantitation of mutations below 0.01% VAF
Source: Nat Commun. 2021 Oct 21;12:6123. doi: 10.1038/s41467-021-26308-6 (PMC8531361; doi:10.1038/s41467-021-26308-6)
Supplement: Supplementary file 7 — Supplementary Data 6 [file 41467_2021_26308_MOESM7_ESM.xlsx]

## Sheet: Supplementary Data 6
Table S10. Primer sequences in QBDA Melanoma panel
SfP_Mela1	GGATATTCCTTTCTACTCTTTGACATCATCTATCAAAGCGCCTTGAGGCCTTT
SfP_Mela2	GGATATTCCTTTCTACTCTTTGACATCATCTATCAAAGGGAGCTGCAGGTTCTG
SfP_Mela3	GGATATTCCTTTCTACTCTTTGACATCATCTATCACTGCCCGCTGACCCC
SfP_Mela4	GGATATTCCTTTCTACTCTTTGACATCATCTATCATTGAGTTCGCCGACCTTGG
SfP_Mela5	GGATATTCCTTTCTACTCTTTGACATCATCTATCACGCGAGCTGCAGGTCC
SfP_Mela6	GGATATTCCTTTCTACTCTTTGACATCATCTATCATCCAACATCCTCGTGAACTCTAG
SfP_Mela7	GGATATTCCTTTCTACTCTTTGACATCATCTATCAGGCCCAACACCTTCATCATC
SfP_Mela8	GGATATTCCTTTCTACTCTTTGACATCATCTATCATGTCTTCAAAAGGAAGTATCTTGGC
SfP_Mela9	GGATATTCCTTTCTACTCTTTGACATCATCTATCAATTGTCAGTGCGCTTTTCCC
SfP_Mela10	GGATATTCCTTTCTACTCTTTGACATCATCTATCACTGTTTGTTGGACATACTGGATACA
SfP_Mela11	GGATATTCCTTTCTACTCTTTGACATCATCTATCAGTATCGTCAAGGCACTCTTGC
SfP_Mela12	GGATATTCCTTTCTACTCTTTGACATCATCTATCACTGTCTCTTGGATATTCTCGACAC
SfP_Mela13	GGATATTCCTTTCTACTCTTTGACATCATCTATCATCAAAGCAATTTCTACACGAGATCC
SfP_Mela14	GGATATTCCTTTCTACTCTTTGACATCATCTATCAAGGCTTTGGAGTATTTCATGAAACAA
SfP_Mela15	GGATATTCCTTTCTACTCTTTGACATCATCTATCAACTGATGGGACCCACTCCAT
Universal Forward Primer	CCTATGGTAGTTAAATGTACATTGGATATTCCTTTCTACTCTTTGACATCATCT
SrP_Mela1	AGACGTGTGCTCTTCCGATCTATCAHHHHHHHHHHHHHHHGGCTTGTGGGAGACCTTGA
SrP_Mela2	AGACGTGTGCTCTTCCGATCTATCAHHHHHHHHHHHHHHHAGCCACCCAACTCTTAAGGC
SrP_Mela3	AGACGTGTGCTCTTCCGATCTATCAHHHHHHHHHHHHHHHAGTTCCCTCCTTTTCTATTTTCTCTTC
SrP_Mela4	AGACGTGTGCTCTTCCGATCTATCAHHHHHHHHHHHHHHHAGTCTCCCTAGGTAGCTAACCC
SrP_Mela5	AGACGTGTGCTCTTCCGATCTATCAHHHHHHHHHHHHHHHGGACGCACTCACCATGTGT
SrP_Mela6	AGACGTGTGCTCTTCCGATCTATCAHHHHHHHHHHHHHHHGGGACTCACAGCCATGTAGG
SrP_Mela7	AGACGTGTGCTCTTCCGATCTATCAHHHHHHHHHHHHHHHCCATCCCCGTGTCCCTC
SrP_Mela8	AGACGTGTGCTCTTCCGATCTATCAHHHHHHHHHHHHHHHCCAGTGTTGTAGGACATATATTGTACC
SrP_Mela9	AGACGTGTGCTCTTCCGATCTATCAHHHHHHHHHHHHHHHGCTTTAAAGTACTGTAGATGTGGCTC
SrP_Mela10	AGACGTGTGCTCTTCCGATCTATCAHHHHHHHHHHHHHHHGGTTAATATCCGCAAATGACTTGC
SrP_Mela11	AGACGTGTGCTCTTCCGATCTATCAHHHHHHHHHHHHHHHTGTATTAACCTTATGTGTGACATGTTCTAA
SrP_Mela12	AGACGTGTGCTCTTCCGATCTATCAHHHHHHHHHHHHHHHTTATATTCAATTTAAACCCACCTATAATGGTG
SrP_Mela13	AGACGTGTGCTCTTCCGATCTATCAHHHHHHHHHHHHHHHGGTATGGTAAAAACATGCTGAGATCA
SrP_Mela14	AGACGTGTGCTCTTCCGATCTATCAHHHHHHHHHHHHHHHCAGTGCAGTGTGGAATCCAG
SrP_Mela15	AGACGTGTGCTCTTCCGATCTATCAHHHHHHHHHHHHHHHTTACTTACTACACCTCAGATATATTTCTTCATG
Universal Reverse Primer	GACTGGAGTTCAGACGTGTGCTCTTCCGATCT
Adp_fp_Mela1	ACACGACGCTCTTCCGATCTCCTTGAGGCCTTTCTTACCCA
Adp_fp_Mela2	ACACGACGCTCTTCCGATCTAGCTGCAGGTTCTGCATGA
Adp_fp_Mela3	ACACGACGCTCTTCCGATCTCGCTGACCCCAAAGTCACA
Adp_fp_Mela4	ACACGACGCTCTTCCGATCTTTCGCCGACCTTGGCT
Adp_fp_Mela5	ACACGACGCTCTTCCGATCTGCTGCAGGTCCTGCACG
Adp_fp_Mela6	ACACGACGCTCTTCCGATCTCATCCTCGTGAACTCTAGAGG
Adp_fp_Mela7	ACACGACGCTCTTCCGATCTAACACCTTCATCATCCGCTGC
Adp_fp_Mela8	ACACGACGCTCTTCCGATCTTCAAAAGGAAGTATCTTGGCCTCC
Adp_fp_Mela9	ACACGACGCTCTTCCGATCTCAGTGCGCTTTTCCCAACA
Adp_fp_Mela10	ACACGACGCTCTTCCGATCTTGTTGGACATACTGGATACAGCT
Adp_fp_Mela11	ACACGACGCTCTTCCGATCTGTCAAGGCACTCTTGCCTAC
Adp_fp_Mela12	ACACGACGCTCTTCCGATCTTCTTGGATATTCTCGACACAGCA
Adp_fp_Mela13	ACACGACGCTCTTCCGATCTGCAATTTCTACACGAGATCCTCTC
Adp_fp_Mela14	ACACGACGCTCTTCCGATCTTTGGAGTATTTCATGAAACAAATGAATGAT
Adp_fp_Mela15	ACACGACGCTCTTCCGATCTTGGGACCCACTCCATCGAGAT
BDA_fp_Mela1	CCTTGAGGCCTTTCTTACCCA
BDA_fp_Mela2	AGCTGCAGGTTCTGCATGA
BDA_fp_Mela3	CGCTGACCCCAAAGTCACA
BDA_fp_Mela4	TTCGCCGACCTTGGCT
BDA_fp_Mela5	GCTGCAGGTCCTGCACG
BDA_fp_Mela6	CATCCTCGTGAACTCTAGAGG
BDA_fp_Mela7	AACACCTTCATCATCCGCTGC
BDA_fp_Mela8	TCAAAAGGAAGTATCTTGGCCTCC
BDA_fp_Mela9	CAGTGCGCTTTTCCCAACA
BDA_fp_Mela10	TGTTGGACATACTGGATACAGCT
BDA_fp_Mela11	GTCAAGGCACTCTTGCCTAC
BDA_fp_Mela12	TCTTGGATATTCTCGACACAGCA
BDA_fp_Mela13	GCAATTTCTACACGAGATCCTCTC
BDA_fp_Mela14	TTGGAGTATTTCATGAAACAAATGAATGAT
BDA_fp_Mela15	TGGGACCCACTCCATCGAGAT
BDA_Blocker_Mela1	TCTTACCCAGAAGCAGAAGGTGGGA/iSpC3//iSpC3/AA
BDA_Blocker_Mela2	CTGCATGAGTGCAACTCTCCGTACA/iSpC3//iSpC3/GC
BDA_Blocker_Mela3	AAAGTCACAGAGCTTGATCTCCCCAC/iSpC3//iSpC3/GC
BDA_Blocker_Mela4	TTGGCTTTCTGGGTGAGAAAGGCTT/iSpC3//iSpC3/AC
BDA_Blocker_Mela5	CTGCACGAATGCAACTCGCCGTA/iSpC3//iSpC3/TA
BDA_Blocker_Mela6	TCTAGAGGGGAGATCAAGCTGTGTGA/iSpC3//iSpC3/AA
BDA_Blocker_Mela7	CGCTGCCTGCAGTGGACCACT/iSpC3//iSpC3/CC
BDA_Blocker_Mela8	GCCTCCAGTTTTTTATATATTCTCCTACATGAGG/iSpC3//iSpC3/AA
BDA_Blocker_Mela9	CCCAACACCACCTGCTCCAACC/iSpC3//iSpC3/CT
BDA_Blocker_Mela10	GATACAGCTGGACAAGAAGAGTACAGTG/iSpC3//iSpC3/AC
BDA_Blocker_Mela11	TGCCTACGCCACCAGCTCCA/iSpC3//iSpC3/TT
BDA_Blocker_Mela12	CACAGCAGGTCAAGAGGAGTACAGTG/iSpC3//iSpC3/AC
BDA_Blocker_Mela13	ATCCTCTCTCTGAAATCACTGAGCAGG/iSpC3//iSpC3/AC
BDA_Blocker_Mela14	CAAATGAATGATGCACATCATGGTGGC/iSpC3//iSpC3/GT
BDA_Blocker_Mela15	CCATCGAGATTTCACTGTAGCTAGACCAAAA/iSpC3/iSpC3/AA
Reverse_Blocker_Mela13	CTGAGATCAGCCAAAGTCAGTTATTTTTTCTG/iSpC3//iSpC3/AC
