# Supplementary material for: Calibration-free NGS quantitation of mutations below 0.01% VAF
Source: Nat Commun. 2021 Oct 21;12:6123. doi: 10.1038/s41467-021-26308-6 (PMC8531361; doi:10.1038/s41467-021-26308-6)
Supplement: Supplementary file 8 — Supplementary Data 7 [file 41467_2021_26308_MOESM8_ESM.xlsx]

## Sheet: Supplementary Data 7
Table S11. QBDA test results for the clinical samples from melanoma patients
sample ID	Input (ng)	Variant UMI count	Genome Coordinates GRch38	CDS and protein Mutation	COSMIC ID	VAF%
FFPE4	20	18	Chr15: 66481788 C>T	MAP2K1(c.602G>A; p.R201H)	COSM1578965	0.113629
FFPE5	15	24	Chr1: 114713909 C>A	NRAS (c.181C>A; p.Q61K)	COSM580	0.266225
	15	2999	Chr7: 140753336 A>T	BRAF(c.1799T>A;p.V600E)	COSM476	35.4133
FFPE6	20	27	Chr15: 66481788 C>T	MAP2K1(c.602G>A; p.R201H)	COSM1578965	0.170444
	20	136	Chr1: 114713909 C>A	NRAS (c.181C>A; p.Q61K)	COSM580	1.13633
	20	13	Chr19: 4110576 C>T	MAP2K2 (c.383C>T; p.P128L)	COSM3534147	0.0989838
FFPE7	10	176	Chr1: 243695714 C>T	AKT3 (c.49G>A; p.E17K)	COSM224779	3.70961
	10	2197	Chr7: 140753336 A>T	BRAF(c.1799T>A;p.V600E)	COSM476	39.1771
FFPE13	6	6	Chr15: 66435118 C>A	MAP2K1 (c.172C>A; p. Q58K)	N.A.	0.163709
	6	18	Chr15: 66481802 G>T	MAP2K1 (c.616C>A; p.L206I )	N.A.	0.378765
	6	7	Chr15: 66481801 C>A	MAP2K1 (c.616G>T; p.K205N )	N.A.	0.147297
FFPE15	20	2151	Chr7: 140753336 A>T	BRAF(c.1799T>A;p.V600E)	COSM476	19.1784
FFPE17	15	442	Chr1: 114713908 A>G	NRAS (c.182A>G; p.Q61R)	COSM584	4.92409
FFPE19	20	None
FFPE20	20	1998	Chr1: 114713909 C>A	NRAS (c.181C>A; p.Q61K)	COSM580	16.694
FFPE21	20	None
FFPE23	20	3405	Chr7: 140753340_140753341 InsAAC	BRAF (c.1794_1795insGTT; p.A598_T599insV)	COSM26625	30.3591
FFPE24	20	None
FFPE8	20	308	Chr1: 114713908 A>G	NRAS (c.182A>G; p.Q61R)	COSM584	2.57345
FFPE10	20	None
FFPE12	20	17239	Chr7: 140753336_140753337delinsTT	BRAF(c.1798_1799delinsAA;p.V600K)	COSM473	64.3
FFPE25	20	17	Chr15: 66481788 C>T	MAP2K1(c.602G>A; p.R201H)	COSM1578965	0.107317
FF02	10	63	Chr7: 140753334 T>C	BRAF (c.1801A>G; p.K601E)	COSM478	1.12342
FF03	10	4	Chr12: 25245350 C>T	KRAS(c.35G>A; p. G12D)	COSM521	0.101396
FF20	20	6234	Chr7: 140753336 A>T	BRAF(c.1799T>A;p.V600E)	COSM476	55.5826
FF26	20	None
FF52	20	6939	Chr12: 25245347_25245348delinsGG	KRAS(c.37_38GG>CC;p.G13P)	COSM5985091	87.9487
	20	19	Chr7: 140753336 A>T	BRAF(c.1799T>A;p.V600E)	COSM476	0.169405
FF61	20	None
FF172	20	2204	Chr1: 114713908 A>T	NRAS(c.182A>T;p.Q61L)	COSM583	18.4152
