# Supplementary material for: Calibration-free NGS quantitation of mutations below 0.01% VAF
Source: Nat Commun. 2021 Oct 21;12:6123. doi: 10.1038/s41467-021-26308-6 (PMC8531361; doi:10.1038/s41467-021-26308-6)
Supplement: Supplementary file 13 — Source Data [file 41467_2021_26308_MOESM13_ESM.xlsx]

## Sheet: Fig1bc
	Fraction
	Standard NGS reads	QBDA reads	Standard NGS variant reads	QBDA variant reads	QBDA UMIs	Expected variants
wt	0.875888	0.0240214	-	-	0	0
1C>G	0.0123962	0.190688	0.0998792	0.195381	0.152249	0.111594
2C>A	0.0182564	0.217302	0.147097	0.222651	0.185121	0.146377
3A>C	0.0155361	0.0482875	0.125178	0.049476	0.083045	0.144928
5InsTTC	0.00842652	0.134516	0.0678947	0.137827	0.122837	0.0753623
10G>T	0.0147865	0.153724	0.119139	0.157507	0.1609	0.137681
11G>T	0.0119339	0.0303279	0.0961548	0.0310743	0.0640138	0.101449
12A>G	0.00796428	0.0509439	0.0641703	0.0521978	0.0622837	0.084058
12A>T	0.0113613	0.0690199	0.0915413	0.0707187	0.0968858	0.1
14DelCAG	0.00895018	0.0518698	0.072114	0.0531464	0.0726644	0.0985507
False variants	0.0145002	0.0293002	0.116832	0.0300214	0	0

## Sheet: Fig2b
	VAF
Rank	Observed	Expected	Healthy	LoD
1	0.000720149	0.0011224	0	6e-05
2	0.000918919	0.0007076	9.26641e-06	6e-05
3	0.00168017	0.0006796	5.11727e-05	6e-05
4	0.000268595	0.0002223	8.26446e-06	6e-05
5	0.000127764	0.0001664	9.82801e-06	6e-05
6	0.000137339	0.0001582	1.71674e-05	6e-05
7	0.000219905	0.0001548	0	6e-05
8	7.31452e-05	0.0001332	0	6e-05
9	8.54271e-05	0.0001201	3.35008e-06	6e-05
10	0.00013494	0.0001056	1.44578e-05	6e-05
11	6.80394e-05	0.0001034	7.16204e-06	6e-05
12	8.76058e-05	0.0001011	1.99104e-06	6e-05
13	0.000135116	8.69e-05	1.97044e-05	6e-05
14	9.78474e-05	8.58e-05	0	6e-05
15	0.000101266	6.98e-05	0	6e-05
16	0.000236948	0.000296	0	3e-05
17	0.000183351	0.0001679	0	3e-05
18	9.9152e-05	0.0001585	0	3e-05
19	4.34783e-05	9.74e-05	0	3e-05
20	9.62567e-05	6.39e-05	0	3e-05
21	1.45808e-05	9.68e-05	0	6e-06
22	4.22078e-05	1.29e-05	0	6e-06

## Sheet: Fig2c
	VAF
Rank	1X VAF (≈0.01%)			3X VAF (≈0.03%)	5X VAF (≈0.05%)
1	0.00157356	0.00168017	0.00145416	0.00351812	0.00532623
2	0.00091583	0.000918919	0.000668726	0.00344865	0.00583938
3	0.000723881	0.000720149	0.000847015	0.00177239	0.00424627
4	0.000165289	0.000268595	0.000260331	0.00110331	0.00157851
5	0.000253012	0.000236948	0.000206827	0.000841365	0.00144177
6	0.00023128	0.000219905	0.000193365	0.000678673	0.00139526
7	0.000143309	0.000183351	0.000208641	0.000781876	0.00139515
8	0.000175904	0.00013494	0.000171084	0.000481928	0.000819277
9	0.000175266	0.000127764	0.000144144	0.000643735	0.000841933
10	0.000143777	0.000137339	0.000141631	0.000407725	0.000446352
11	0.000130894	0.000135116	0.000119634	0.000258973	0.000458832
12	9.7371e-05	0.000101266	0.000148004	0.000408958	0.000590068
13	0.000125436	8.76058e-05	9.7561e-05	0.000434047	0.000834246
14	9.65427e-05	9.9152e-05	8.4801e-05	0.000517939	0.000704501
15	0.000110517	9.62567e-05	7.48663e-05	0.000397504	0.000693405
16	8.21918e-05	9.78474e-05	0	0.000348337	0.000524462
17	7.37018e-05	8.54271e-05	6.86767e-05	0.000351759	0.000649916
18	6.06061e-05	7.31452e-05	7.31452e-05	0.000142111	0.000211076
19	6.26679e-05	6.80394e-05	0.000107431	0.000266786	0.000381379
20	5.97826e-05	4.34783e-05	4.75543e-05	0.000293478	0.000421196
21	1.94805e-05	4.22078e-05	2.27273e-05	7.79221e-05	0.00012013
22	1.09356e-05	1.45808e-05	1.21507e-05	0.000132442	0.000204131

## Sheet: Fig2d
Observed UMI counts
350k X depth	45k X depth
37	32
36	32
191	164
32	32
29	21.5
44	42.5
92	83.5
49	42
61	59
57	22
59	29.5
30	22
96	85.5
65	61.5
324	307
15	14
39	26
21	17
77	56
52	51
78	71

## Sheet: Fig3a~e
	Blast(%)
	Diagnosis	Remission
Fig3a	23	1
Fig3b	87	2
Fig3c	56	1
Fig3d	72	1
Fig3e	40	3
Fig3a
AA and CDS change	VAF at diagnosis	VAF at remission
NPM1_ENST00000296930.9 (c.860_863dup p.W288Cfs*12)	0.003669	5.2e-05
DNMT3A_ENST00000264709.7(c.2645G>A;p.R882H)	0.008353	0.002215
FLT3_ENST00000241453.11(c.2503G>T;p.D835Y)	3.1e-05	0
KRAS_ENST00000256078.8(c.38G>A;p.G13D)	0.000448	0
TP53_ENST00000269305.8(c.725G>T;p.C242F)	0	3.6e-05
Fig3b
AA and CDS change	VAF at diagnosis	VAF at remission
NPM1_ENST00000296930.9 (c.860_863dup p.W288Cfs*12)	0.083101	0
DNMT3A_ENST00000264709.7(c.2645G>C;p.R882P)	4.8e-05	4.7e-05
FLT3_ENST00000241453.11(c.2503G>C;p.D835H)	0.000801	0
FLT3_ENST00000241453.11(c.2503G>T;p.D835Y)	0.000116	0
KRAS_ENST00000256078.8(c.38G>A;p.G13D)	8.1e-05	0
KRAS_ENST00000256078.8(c.35G>A;p.G12D)	6.8e-05	0
FLT3_ENST00000241453.11(c.2504A>C;p.D835A)	5.7e-05	0
Fig3c
AA and CDS change	VAF at diagnosis	VAF at remission
NPM1_ENST00000296930.9 (c.860_863dup p.W288Cfs*12)	0.004422	0
DNMT3A_ENST00000264709.7(c.2645G>A;p.R882H)	0.009515	0.015447
NRAS_ENST00000369535.4(c.182A>G;p.Q61R)	0.025863	0
NRAS_ENST00000369535.4(c.187G>T;p.E63*)	0	4.8e-05
KRAS_ENST00000256078.8(c.37G>T;p.G13C)	0.001753	0
TP53_ENST00000269305.8(c.726C>A;p.C242*)	0	3.6e-05
TP53_ENST00000269305.8(c.725G>A;p.C242Y)	0	6.3e-05
TET2_ENST00000540549.5(c.3784C>T;p.R1262W)	0	8e-05
KIT_ENST00000288135.5(c.2446G>T;p.D816Y)	0	3.4e-05
KIT_ENST00000288135.5(c.2454G>T;p.K818N)	0	3.6e-05
KIT_ENST00000288135.5(c.2462C>A;p.S821Y)	0	6.4e-05
Fig3d
AA and CDS change	VAF at diagnosis	VAF at remission
NPM1_ENST00000296930.9 (c.860_863dup p.W288Cfs*12)	0.004711	0
DNMT3A_ENST00000264709.7(c.2644C>T;p.R882C)	0.009452	0
Fig3e
AA and CDS change	VAF at diagnosis	VAF at remission
NPM1_ENST00000296930.9 (c.860_863dup p.W288Cfs*12)	0.04237	0
DNMT3A_ENST00000264709.7(c.2645G>A;p.R882H)	0.031133	0
FLT3_ENST00000241453.11(c.2503G>T;p.D835Y)	4.8e-05	0

## Sheet: Fig3f
Gene	VAF
DNMT3A	4.66e-05	0.00221486	0.0154467
TET2	7.95e-05
NPM1	5.19e-05
KIT	3.41e-05	3.61e-05	6.43e-05
NRAS	4.85e-05
TP53	6.27e-05	3.55e-05	3.55e-05

## Sheet: Fig3g
Patient	Start day	End day	Remission start	Remission end	NPM1- by QBDA, MRD- by MFC, NPM1- by NGS	NPM1+ by QBDA, MRD- by MFC, NPM1- by NGS	NPM1- by QBDA, MRD+ by MFC, NPM1- by NGS	NPM1- by NGS, de novo mutations detected	NPM1+ confirmed by NGS during relapse
1	0	258	30	238		95			242
2	0	412	84	333			84	333, 365
3	0	3115	30	3115	761
4	0	3241	30	3241	889
5	0	3914	30	3914	1667

## Sheet: Fig4a
	VAF(%)
Rank	Observed	Expected	Healthy
1	0.0374027	0.019856	0
2	0.029515	0.016878	0.00327724
3	0.0330661	0.016546	0.00177643
4	0.0298137	0.016187	0
5	0.0339894	0.015585	0.0036599
6	0.0271034	0.015235	0.00296072
7	0.0330661	0.014985	0.00118429
8	0.0281734	0.014336	0.000655448
9	0.0200565	0.014106	0.00236858
10	0.026161	0.013983	0.00196634
11	0.0178882	0.013289	0
12	0.0228071	0.012719	0
13	0.0288442	0.012518	0.00458813
14	0.0228071	0.011129	0.00327724
15	0.0355522	0.010963	0.00327724
16	0.0119255	0.010581	0
17	0.0355522	0.010329	0.00262179
18	0.00596275	0.010179	0.000592145
19	0.0308566	0.009763	0.00327724
20	0.0315274	0.008939	0.00393269

## Sheet: Fig4b
	VAF(%)
Rank	1X VAF (≈0.01%)		3X VAF (≈0.03%)
1	0.0374027	0.0464055	0.123632
2	0.0355522	0.0286869	0.0935118
3	0.0355522	0.029404	0.0510553
4	0.0339894	0.0181138	0.0655227
5	0.0330661	0.0491034	0.101755
6	0.0330661	0.0302175	0.118544
7	0.0315274	0.0179293	0.0677154
8	0.0308566	0.0437475	0.130594
9	0.0298137	0.0210443	0.0931054
10	0.029515	0.0193636	0.0639535
11	0.0288442	0.0215152	0.0650283
12	0.0281734	0.0193636	0.0757768
13	0.0271034	0.0437075	0.0742808
14	0.026161	0.0258182	0.0881375
15	0.0228071	0.0229495	0.0478307
16	0.0228071	0.0372929	0.053205
17	0.0200565	0.0226631	0.0585089
18	0.0178882	0.0161879	0.0391755
19	0.0119255	0.0113316	0.0345965
20	0.00596275	0.00377719	0.0132281

## Sheet: Fig4c
VAF% from QBDA	VRF% from standard NGS
0.11	0.68
0.27	0.02
35.41	27.88
0.17	0.89
1.14	14.48
0.1	0.32
3.71	18.03
39.18	34.93
0.16	0.01
0.38	0.01
0.15	0.01
19.18	27.45
4.92	81.44
16.69	27.72
30.36	49.41
2.57	8.92
64.3	70.7
0.11	0.24
1.12	1.49
0.1	0.02
55.58	55.57
87.95	63.08
0.17	0.16
18.42	27.15
0.01	0.244
0.01	0.41
0.01	0.477
0.01	0.172
0.01	0.402
0.01	0.134
0.01	0.134
0.01	0.134
0.01	0.134
0.01	0.134
0.01	0.134
0.01	0.134
0.01	0.134
0.01	0.134
0.01	0.134
0.01	0.235
0.01	0.164
0.01	0.164
0.01	0.158
0.01	0.158
0.01	0.123
0.01	0.123
0.01	0.123
0.01	0.105
0.01	0.186
0.01	0.186
0.01	0.186
0.01	0.193
0.01	0.171
0.01	0.128
0.01	0.107
0.01	0.1
0.01	0.1
0.01	0.148
0.01	0.148
0.01	0.152
0.01	0.13
0.01	0.119
0.01	0.368
0.01	0.123
0.01	0.193
0.01	0.193
0.01	0.193
0.01	0.154
0.01	0.205
0.01	0.243
0.01	0.135
0.01	0.108
0.01	0.108
0.01	0.242
0.01	0.175
0.01	0.145
0.01	0.217
0.01	0.185
0.01	0.109
0.01	0.225
0.01	0.189
0.01	0.157
0.01	0.103
0.01	0.105
0.01	0.104
0.01	0.104
0.01	0.143
0.01	0.13
0.01	0.121
0.01	0.109
0.01	0.104
0.01	0.124
0.01	0.23
0.01	0.158
0.01	0.101
0.01	0.221
0.01	0.139
0.01	0.105
0.01	0.148
0.01	0.13
0.01	0.104
0.01	0.104
0.01	0.219
0.01	0.162
0.01	0.108
0.01	0.108
0.01	0.452
0.01	0.11
0.01	0.11
0.01	0.284
0.01	0.189
0.01	0.175
0.01	0.16
0.01	0.127
0.01	0.106
0.01	0.412
0.01	0.34
0.01	0.206
0.01	0.103
0.01	0.141
0.01	0.119
0.01	0.109
0.01	0.13
0.01	0.121
0.01	0.215
0.01	0.116
0.01	0.116
0.01	0.233
0.01	0.124
0.01	0.163
0.01	0.156
0.01	0.1
0.01	0.684
0.01	0.532
0.01	0.532
0.01	0.532
0.01	0.532
0.01	0.532
0.01	0.297
0.01	0.297
0.01	0.297
0.01	0.338
0.01	0.263
0.01	0.15
0.01	0.113
0.01	0.113
0.01	0.357
0.01	0.357
0.01	0.357
0.01	0.483
0.01	0.365
0.01	0.268
0.01	0.172
0.01	0.118
0.01	0.133
0.01	0.133
0.01	0.17
0.01	0.146
0.01	0.121
0.01	0.119
0.01	0.119
0.01	0.587
0.01	0.196
0.01	0.196
0.01	0.196
0.01	0.344
0.01	0.23
0.01	0.198
0.01	0.132
0.01	0.132
0.01	0.132
0.01	0.355
0.01	0.118
0.01	0.103
0.01	0.328
0.01	0.328
0.01	0.328
0.01	0.219
0.01	0.109
0.01	0.109
0.01	0.109
0.01	0.109
0.01	0.109
0.01	0.109
0.01	0.57
0.01	0.443
0.01	0.19
0.01	0.127
0.01	0.127
0.01	0.47
0.01	0.245
0.01	0.225
0.01	0.338
0.01	0.169
0.01	0.5
0.01	0.481
0.01	0.198
0.01	0.189
0.01	0.17
0.01	0.123
0.01	0.152
0.01	0.194
0.01	0.155
0.01	0.191
0.01	0.445
0.01	0.121
0.01	2.182
0.01	0.285
0.01	0.111
0.01	0.111
0.01	0.111
0.01	0.111
0.01	0.283
0.01	0.17
0.01	0.113
0.01	0.113
0.01	0.113
0.01	0.102
0.01	0.102
0.01	0.102
0.01	1.015
0.01	0.508
0.01	0.254
0.01	0.254
0.01	0.254
0.01	0.672
0.01	0.336
0.01	0.112
0.01	0.112
0.01	0.112
0.01	0.112
0.01	0.112
0.01	0.112
0.01	0.709
0.01	0.709
0.01	0.691
0.01	0.51
0.01	0.411
0.01	0.395
0.01	0.115
0.01	0.115
0.01	0.177
0.01	0.147
0.01	0.136
0.01	0.132
0.01	0.132
0.01	0.132
0.01	0.132
0.01	0.132
0.01	0.132
0.01	0.127
0.01	0.101
0.01	0.101
0.01	0.14
0.01	0.14
0.01	0.557
0.01	0.557
0.01	0.279
0.01	0.279
0.01	0.279
0.01	0.279
0.01	0.279
0.01	0.649
0.01	0.264
0.01	0.264
0.01	0.264
0.01	0.264
0.01	0.467
0.01	0.234
0.01	0.234
0.01	0.391
0.01	0.391
0.01	0.195
0.01	0.195
0.01	0.156
0.01	0.2
0.01	0.184
0.01	0.176
0.01	0.235
0.01	0.226
0.01	0.148
0.01	0.13
0.01	0.104
0.01	0.247
0.01	0.124
0.01	0.221
0.01	0.182
0.01	0.173
0.01	0.134
0.01	0.101
0.01	0.101
0.01	0.152
0.01	0.135
0.01	0.122
0.01	0.128
0.01	0.11
0.01	0.204
0.01	0.11
0.01	0.11
0.01	0.247
0.01	0.148
0.01	0.153
0.01	0.125
0.01	0.158
0.01	0.342
0.01	0.273
0.01	0.205
0.01	0.137
0.01	0.296
0.01	0.222
0.01	0.185
0.01	0.185
0.01	0.261
0.01	0.223
0.01	0.213
0.01	0.165
0.01	0.107
0.01	0.149
0.01	0.201
0.01	0.179
0.01	0.168
0.01	0.146
0.01	0.119
0.01	0.103
0.01	0.108
0.01	0.101
0.01	0.149
0.01	0.103
0.01	0.256
0.01	0.112
0.01	0.125
0.01	0.147
0.01	0.147
0.01	0.322
0.01	0.161
0.01	0.121
0.01	0.121
0.01	0.121
0.01	0.124
0.01	0.159
0.01	0.106
0.01	0.106
0.01	0.106
0.01	0.112
0.01	0.245
0.01	0.164
0.01	0.123
0.01	0.123
0.01	0.142
0.01	0.142
0.01	0.1
0.01	0.1
0.01	0.327
0.01	0.318
0.01	0.22
0.01	0.155
0.01	0.106
0.01	0.186
0.01	0.133
0.01	0.106
0.01	0.106
0.01	0.214
0.01	0.184
0.01	0.164
0.01	0.11
0.01	0.168
0.01	0.106
0.01	0.113
0.01	0.103
0.01	0.103
0.01	0.116
0.01	0.125
0.01	0.15
0.01	0.15
0.01	0.15
0.01	0.12
0.01	0.139
0.01	0.104
0.01	0.104
0.01	0.167
0.01	0.167
0.01	0.105
0.01	0.105
0.01	0.165
0.01	0.123
0.01	0.255
0.01	0.179
0.01	0.128
0.01	0.102
0.01	0.102
0.01	0.206
0.01	0.184
0.01	0.149
0.01	0.142
0.01	0.295
0.01	0.178
0.01	0.172
0.01	0.124
0.01	0.103
0.01	0.247
0.01	0.132
0.01	0.115
0.01	0.236
0.01	0.193
0.01	0.167
0.01	0.142
0.01	0.116
0.01	0.152
0.01	0.101
0.01	0.158
0.01	0.142
0.01	0.112
0.01	0.108
0.01	0.118
0.01	0.106
0.01	0.104
0.01	0.178
0.01	0.178
0.01	0.104
0.01	0.206
0.01	0.129
0.01	0.116
0.01	0.162
0.01	0.153
0.01	0.18
0.01	0.187
0.01	0.15
0.01	0.15
0.01	0.15
0.01	0.112
0.01	0.183
0.01	0.114
0.01	0.231
0.01	0.191
0.01	0.167
0.01	0.112
0.01	0.237
0.01	0.118
0.01	0.118
0.01	0.265
0.01	0.146
0.01	0.141
0.01	0.187
0.01	0.128
0.01	0.123
0.01	0.11
0.01	0.11
0.01	0.13
0.01	0.236
0.01	0.177
0.01	0.118
0.01	0.223
0.01	0.148
0.01	0.124
0.01	0.145
0.01	0.145
0.01	0.125
0.01	0.11
0.01	0.11
0.01	0.119
0.01	0.784
0.01	0.47
0.01	0.157
0.01	0.157
0.01	0.157
0.01	0.341
0.01	0.204
0.01	1.058
0.01	0.529
0.01	0.529
0.01	0.529
0.01	0.529
0.01	0.479
0.01	0.422
0.01	0.288
0.01	0.249
0.01	0.134
0.01	0.125
0.01	0.125
0.01	0.168
0.01	0.168
0.01	0.126
0.01	0.272
0.01	0.136
0.01	0.102
0.01	0.102
0.01	0.102
0.01	0.23
0.01	0.146
0.01	0.125
0.01	0.105
0.01	0.157
0.01	0.784
0.01	0.261
0.01	0.131
0.01	0.131
0.01	0.131
0.01	0.131
0.01	0.131
0.01	0.201
0.01	0.181
0.01	0.181
0.01	0.181
0.01	0.172
0.01	0.185
0.01	0.421
0.01	0.253
0.01	0.168
0.01	0.168
0.01	0.344
0.01	0.309
0.01	0.12
0.01	0.12
0.01	0.103
0.01	0.103
0.01	0.265
0.01	0.233
0.01	0.17
0.01	0.127
0.01	0.297
0.01	0.17
0.01	0.17
0.01	0.127
0.01	0.384
0.01	0.265
0.01	0.152
0.01	0.129
0.01	0.134
0.01	0.123
0.01	0.117
0.01	0.136
0.01	0.131
0.01	0.11
0.01	0.144
0.01	0.12
0.01	0.12
0.01	0.111
0.01	0.111
0.01	0.136
0.01	0.105
0.01	0.106
0.01	1.22
0.01	1.22
0.01	0.885
0.01	2.083
0.01	0.474
0.01	0.474
0.01	0.369
0.01	0.158
0.01	0.105
0.01	0.105
0.01	0.105
0.01	0.105
0.01	0.368
0.01	0.184
0.01	0.184
0.01	0.184
0.01	0.184
0.01	0.184
0.01	0.184
0.01	0.467
0.01	0.467
0.01	0.467
0.01	0.415
0.01	0.415
0.01	0.271
0.01	0.271
0.01	0.136
0.01	0.136
0.01	0.136
0.01	0.337
0.01	0.337
0.01	5.556
0.01	1.493
0.01	0.885
0.01	0.399
0.01	0.199
0.01	0.133
0.01	0.133
0.01	0.443
0.01	0.295
0.01	0.169
0.01	0.127
0.01	0.376
0.01	0.205
0.01	0.205
0.01	0.159
0.01	0.159
0.01	0.113
0.01	0.113
0.01	0.324
0.01	0.295
0.01	0.191
0.01	0.179
0.01	0.12
0.01	0.1
0.01	0.1
0.01	0.142
0.01	0.142
0.01	0.102
0.01	0.181
0.01	0.116
0.01	0.105
0.01	0.105
0.01	0.279
0.01	0.239
0.01	0.159
0.01	0.119
0.01	0.191
0.01	0.191
0.01	0.153
0.01	0.153
0.01	0.153
0.01	0.115
0.01	0.16
0.01	0.137
0.01	0.137
0.01	0.114
0.01	0.114
0.01	0.114
0.01	0.205
0.01	0.137
0.01	0.137
0.01	0.114
0.01	0.116
0.01	0.538
0.01	0.538
0.01	0.538
0.01	0.55
0.01	0.165
0.01	0.11
0.01	0.11
0.01	0.197
0.01	0.164
0.01	0.131
0.01	0.131
0.01	0.255
0.01	0.128
0.01	0.128
0.01	0.128
0.01	0.128
0.01	0.128
0.01	0.217
0.01	0.177
0.01	0.161
0.01	0.113
0.01	0.139
0.01	0.123
0.01	0.13
0.01	0.116
0.01	0.116
0.01	0.116
0.01	0.192
0.01	0.109
0.01	0.13
0.01	0.197
0.01	0.197
0.01	0.131
0.01	0.131
0.01	0.149
0.01	0.149
0.01	0.162
0.01	0.122
0.01	0.122
0.01	0.179
0.01	0.119
0.01	0.175

[truncated: 2 more sheets: Fig4d, Fig4e]
